# Supplementary material for: Chronic Alcohol Consumption Induces Irreversible and Heterogeneous Pancreatic Steatosis in Men: An MRI-Based Cross-Sectional Study
Source: J Clin Med. 2026 Mar 25;15(7):2513. doi: 10.3390/jcm15072513 (PMC13073420; doi:10.3390/jcm15072513)
Supplement: Supplementary file 1 [file jcm-15-02513-s001.zip]

Archive with 1 entries (1 files):
- jcm-4138223-supplementary.pdf
